# Supplementary material for: 4-(Methyl­sulfon­yl)benzaldehyde
Source: Acta Crystallogr Sect E Struct Rep Online. 2009 Nov 7;65(Pt 12):o3029. doi: 10.1107/S1600536809046406 (PMC2972089; doi:10.1107/S1600536809046406)
Supplement: Supplementary file 2 [file e-65-o3029-Isup2.hkl]

# 
# h,k,l, Fc-squared, Fo-squared, sigma(Fo-squared) and status flag 
# 
data_I
_shelx_title ' X in P2(1)/c' 
_shelx_refln_list_code          4 
_shelx_F_calc_maximum      134.08 
_exptl_crystal_F_000       384.00 
_reflns_d_resolution_high  0.8338 
 
loop_ 
 _symmetry_equiv_pos_as_xyz 
 'x, y, z' 
 '-x, y+1/2, -z+1/2' 
 '-x, -y, -z' 
 'x, -y-1/2, z-1/2' 
 
_cell_length_a     6.1280 
_cell_length_b     8.0400 
_cell_length_c    16.7340 
_cell_angle_alpha  90.000 
_cell_angle_beta   90.070 
_cell_angle_gamma  90.000 
 
_shelx_F_squared_multiplier     1.000 
 
loop_ 
 _refln_index_h 
 _refln_index_k 
 _refln_index_l 
 _refln_F_squared_calc 
 _refln_F_squared_meas 
 _refln_F_squared_sigma 
 _refln_observed_status 
   1   0   0     1554.36     1625.46     16.24 o 
   2   0   0     2289.25     2095.14     26.18 o 
   3   0   0      721.10      851.07      4.99 o 
   4   0   0      114.95      151.93      2.62 o 
   5   0   0       62.40       59.04      2.10 o 
   6   0   0      482.57      466.65      5.85 o 
   7   0   0       18.34       12.72      1.87 o 
   1   1   0      366.99      378.20      2.04 o 
   2   1   0      465.06      520.91      3.17 o 
   3   1   0      423.63      482.83      3.84 o 
   4   1   0       15.48       21.02      1.12 o 
   5   1   0        0.13        1.27      1.12 o 
   6   1   0       29.16       30.30      1.94 o 
   7   1   0       33.24       36.43      2.32 o 
   0   2   0        0.15        1.35      0.22 o 
   1   2   0     2864.36     2945.62     29.72 o 
   2   2   0       22.26       13.92      0.67 o 
   3   2   0      105.60      142.21      2.25 o 
   4   2   0      456.10      508.38      4.81 o 
   5   2   0        7.33        9.42      1.20 o 
   6   2   0       58.84       56.19      2.54 o 
   7   2   0       59.07       57.91      2.69 o 
   1   3   0       26.54       22.82      0.82 o 
   2   3   0      367.75      419.05      3.53 o 
   3   3   0     1347.29     1424.25      7.37 o 
   4   3   0      135.15      120.19      2.62 o 
   5   3   0      371.99      381.45      5.03 o 
   6   3   0       13.24       10.99      1.65 o 
   0   4   0      988.63      988.25      5.46 o 
   1   4   0        0.91        1.94      0.60 o 
   2   4   0      405.58      470.14      4.21 o 
   3   4   0       18.41       19.37      1.27 o 
   4   4   0      103.27      111.01      2.77 o 
   5   4   0       75.97       71.39      2.54 o 
   6   4   0        7.22        5.53      1.50 o 
   1   5   0       92.45       79.80      1.95 o 
   2   5   0       13.33       11.89      1.05 o 
   3   5   0      922.97      967.92      7.16 o 
   4   5   0       58.63       50.73      2.17 o 
   5   5   0       57.65       57.09      2.47 o 
   6   5   0        4.56        2.54      1.50 o 
   0   6   0       71.91       66.08      2.02 o 
   1   6   0       27.38       25.06      1.35 o 
   2   6   0      167.36      170.84      3.15 o 
   3   6   0      101.39      100.22      2.77 o 
   4   6   0       24.52       25.81      1.87 o 
   5   6   0        0.09        2.02      1.27 o 
   1   7   0        1.65        1.20      1.05 o 
   2   7   0        6.73        5.24      1.35 o 
   3   7   0      264.28      270.21      4.65 o 
   4   7   0        0.17        1.94      1.27 o 
   5   7   0       33.14       33.66      2.39 o 
   0   8   0      218.76      222.11      4.12 o 
   1   8   0        0.48        1.05      1.12 o 
   2   8   0      154.63      152.96      3.74 o 
   3   8   0        2.56        2.24      1.50 o 
   4   8   0       37.72       37.70      2.54 o 
   1   9   0        0.16       -1.05      1.57 o 
   2   9   0       35.76       35.38      2.32 o 
  -7   1   1       12.38       13.54      1.80 o 
  -6   1   1      285.89      282.40      4.65 o 
  -5   1   1       82.34       78.28      2.32 o 
  -4   1   1      354.37      358.02      3.90 o 
  -3   1   1      231.58      250.59      2.78 o 
  -2   1   1       24.94       39.58      0.90 o 
  -1   1   1     2968.35     2819.23     24.93 o 
   0   1   1      687.70      637.23      8.43 o 
   1   1   1     2633.84     2603.26     23.81 o 
   2   1   1      345.40      377.54      2.71 o 
   3   1   1        0.76        5.46      0.60 o 
   4   1   1      105.67      107.67      2.25 o 
   5   1   1      655.03      634.31      6.02 o 
   6   1   1        5.37       10.92      1.57 o 
   7   1   1      107.83      100.51      3.52 o 
  -7   2   1       24.38       29.84      2.32 o 
  -6   2   1      101.24       98.79      3.07 o 
  -5   2   1       22.45       17.35      1.57 o 
  -4   2   1      241.89      276.87      3.60 o 
  -3   2   1      188.42      173.78      2.47 o 
  -2   2   1     2356.46     2386.44     31.63 o 
  -1   2   1     5090.78     4911.12     39.73 o 
   0   2   1     2947.85     2858.27     19.26 o 
   1   2   1     5667.18     5905.35     43.77 o 
   2   2   1       98.75       82.40      1.42 o 
   3   2   1       39.55       42.05      1.27 o 
   4   2   1       17.96       16.46      1.12 o 
   5   2   1        0.53       -0.07      1.05 o 
   6   2   1       27.22       26.70      2.02 o 
   7   2   1       19.24       19.22      1.94 o 
  -6   3   1       19.01       22.66      1.80 o 
  -5   3   1      149.65      147.88      3.29 o 
  -4   3   1       79.41       76.19      2.17 o 
  -3   3   1       19.53       13.24      1.05 o 
  -2   3   1      212.27      260.37      2.85 o 
  -1   3   1      225.99      215.92      2.25 o 
   0   3   1      104.39      100.79      1.06 o 
   1   3   1      577.72      579.42      3.70 o 
   2   3   1      118.84      125.10      2.02 o 
   3   3   1       52.60       60.84      1.72 o 
   4   3   1       50.73       58.66      2.02 o 
   5   3   1      159.26      165.27      3.44 o 
   6   3   1       13.78       16.53      1.72 o 
  -6   4   1       34.41       33.66      2.17 o 
  -5   4   1        8.02        7.63      1.42 o 
  -4   4   1      239.96      254.74      3.82 o 
  -3   4   1      345.92      367.08      4.13 o 
  -2   4   1       38.90       31.50      1.35 o 
  -1   4   1       34.20       24.62      1.05 o 
   0   4   1      178.46      152.09      1.54 o 
   1   4   1      193.26      205.22      2.62 o 
   2   4   1     3102.80     3123.93     44.72 o 
   3   4   1       25.09       33.36      1.50 o 
   4   4   1      754.62      794.04      6.70 o 
   5   4   1       57.88       60.23      2.39 o 
   6   4   1       33.53       35.53      2.24 o 
  -6   5   1        0.75        1.12      1.35 o 
  -5   5   1       11.95       13.61      1.57 o 
  -4   5   1       35.51       35.01      1.87 o 
  -3   5   1       40.46       45.11      1.95 o 
  -2   5   1       28.92       26.33      1.42 o 
  -1   5   1        7.33       10.10      0.97 o 
   0   5   1        8.05        7.25      0.55 o 
   1   5   1       20.95       22.74      1.20 o 
   2   5   1       53.31       56.05      1.87 o 
   3   5   1      152.66      153.60      3.07 o 
   4   5   1       20.56       20.05      1.72 o 
   5   5   1       11.92       14.21      1.57 o 
   6   5   1        5.03        8.23      1.57 o 
  -5   6   1        8.87        8.38      1.57 o 
  -4   6   1       12.43       12.86      1.65 o 
  -3   6   1      204.74      207.28      3.82 o 
  -2   6   1      125.91      114.78      2.77 o 
  -1   6   1      182.16      178.37      3.07 o 
   0   6   1       52.49       49.35      1.19 o 
   1   6   1       15.58       14.96      1.20 o 
   2   6   1      145.49      143.55      3.15 o 
   3   6   1       48.42       50.73      2.32 o 
   4   6   1      101.29      113.54      3.14 o 
   5   6   1        2.48        0.97      1.42 o 
  -5   7   1        1.96        0.97      1.65 o 
  -4   7   1       28.88       27.38      2.09 o 
  -3   7   1      114.04      123.20      3.37 o 
  -2   7   1      135.60      131.39      3.22 o 
  -1   7   1      138.74      144.06      3.14 o 
   0   7   1        2.32        2.21      0.69 o 
   1   7   1      135.18      139.56      2.99 o 
   2   7   1        0.77        1.94      1.20 o 
   3   7   1      457.31      469.31      5.93 o 
   4   7   1       15.61       15.93      1.80 o 
   5   7   1       53.11       57.76      2.92 o 
  -4   8   1        0.19        2.54      1.42 o 
  -3   8   1        0.90        0.67      1.35 o 
  -2   8   1       13.32       12.94      1.50 o 
  -1   8   1        0.13        1.72      1.27 o 
   0   8   1       26.41       23.99      3.10 o 
   1   8   1        9.17        9.87      1.35 o 
   2   8   1        0.67        3.29      1.42 o 
   3   8   1        3.49        2.84      1.50 o 
   4   8   1        7.09        6.88      1.79 o 
  -2   9   1       16.77       17.80      2.02 o 
  -1   9   1      119.35      117.66      3.59 o 
   0   9   1       37.81       36.68      1.61 o 
   1   9   1       66.87       71.08      2.92 o 
   2   9   1      155.31      155.94      4.27 o 
  -7   0   2      198.44      181.37      4.34 o 
  -6   0   2        3.05        3.66      1.35 o 
  -5   0   2      409.07      418.07      4.95 o 
  -4   0   2      457.83      507.16      4.66 o 
  -3   0   2      765.90      832.91      4.99 o 
  -2   0   2      921.84      895.52     17.44 o 
  -1   0   2    17976.69    19321.53     74.05 o 
   0   0   2      307.68      294.55     17.77 o 
   1   0   2     2728.04     2830.09     24.13 o 
   2   0   2     1156.62     1096.39     19.36 o 
   3   0   2      306.47      376.74      3.38 o 
   4   0   2       10.01       12.27      0.90 o 
   5   0   2       65.24       58.52      2.10 o 
   6   0   2       56.80       54.77      2.39 o 
   7   0   2       19.72       14.29      1.87 o 
  -7   1   2        1.37       -1.27      1.50 o 
  -6   1   2        0.06        1.50      1.35 o 
  -5   1   2       20.11       19.75      1.50 o 
  -4   1   2       91.04      101.96      2.25 o 
  -3   1   2        0.01        0.30      0.45 o 
  -2   1   2      941.32      899.56     18.19 o 
  -1   1   2     1534.74     1378.06     17.96 o 
   0   1   2      569.25      510.93      6.49 o 
   1   1   2      118.51      112.50      1.20 o 
   2   1   2       27.74       33.52      0.90 o 
   3   1   2        4.71        1.87      0.52 o 
   4   1   2        4.12        2.92      0.75 o 
   5   1   2       51.89       47.36      2.02 o 
   6   1   2       48.57       47.51      2.47 o 
   7   1   2        3.00        0.52      1.65 o 
  -7   2   2       21.06       25.43      1.94 o 
  -6   2   2       67.70       62.33      2.54 o 
  -5   2   2      498.38      497.93      5.56 o 
  -4   2   2       28.31       27.08      1.35 o 
  -3   2   2      852.42     1017.90      5.97 o 
  -2   2   2       55.58       46.93      1.12 o 
  -1   2   2       73.33       50.86      0.97 o 
   0   2   2     4726.44     4686.97     37.94 o 
   1   2   2    13823.79    14210.03     74.10 o 
   2   2   2      182.91      178.90      2.18 o 
   3   2   2      229.15      258.01      3.00 o 
   4   2   2        0.11        1.05      0.75 o 
   5   2   2       12.50       14.73      1.35 o 
   6   2   2      179.85      191.26      3.97 o 
   7   2   2       21.95       21.32      2.09 o 
  -6   3   2       82.92       85.38      2.99 o 
  -5   3   2        0.48       -1.05      1.12 o 
  -4   3   2      421.73      461.03      4.88 o 
  -3   3   2      204.59      234.78      3.07 o 
  -2   3   2      800.13      840.76      5.14 o 
  -1   3   2      188.42      191.68      2.18 o 
   0   3   2      206.64      235.63      1.65 o 
   1   3   2       50.39       63.62      1.35 o 
   2   3   2      541.82      553.81      4.14 o 
   3   3   2      448.17      447.33      4.21 o 
   4   3   2      438.19      466.21      4.88 o 
   5   3   2      401.87      413.05      5.10 o 
   6   3   2        3.90        3.74      1.35 o 
  -6   4   2        1.37        0.82      1.27 o 
  -5   4   2        0.00       -1.35      1.35 o 
  -4   4   2        0.45        0.82      0.90 o 
  -3   4   2        0.02        1.35      0.90 o 
  -2   4   2      439.01      524.03      4.44 o 
  -1   4   2       63.40       83.83      1.72 o 
   0   4   2      356.18      337.01      2.40 o 
   1   4   2      275.90      307.67      3.23 o 
   2   4   2      889.36      974.04      6.05 o 
   3   4   2       13.89       14.96      1.27 o 
   4   4   2        1.44        5.31      1.42 o 
   5   4   2       14.52       15.71      1.57 o 
   6   4   2        0.04        0.67      1.35 o 
  -6   5   2        3.55        4.04      1.50 o 
  -5   5   2        7.74        9.72      1.42 o 
  -4   5   2      428.30      405.17      5.10 o 
  -3   5   2      102.27      122.32      2.77 o 
  -2   5   2     1086.82     1064.90      7.03 o 
  -1   5   2      520.24      521.37      4.66 o 
   0   5   2        1.65        1.67      0.45 o 
   1   5   2      117.08      110.68      2.25 o 
   2   5   2      101.48      113.42      2.40 o 
   3   5   2      441.52      428.82      4.88 o 
   4   5   2      429.82      466.19      5.48 o 
   5   5   2       91.12       91.08      2.92 o 
   6   5   2       69.91       76.47      3.07 o 
  -5   6   2        4.95        4.41      1.42 o 
  -4   6   2       53.49       54.84      2.32 o 
  -3   6   2      263.32      253.70      4.27 o 
  -2   6   2        9.45       11.59      1.27 o 
  -1   6   2       82.18       74.92      2.25 o 
   0   6   2      192.84      189.34      2.23 o 
   1   6   2       42.73       41.07      1.72 o 
   2   6   2      706.73      669.83      6.17 o 
   3   6   2      246.32      260.63      4.27 o 
   4   6   2       15.30       13.69      1.72 o 
   5   6   2       32.55       31.12      2.24 o 
  -5   7   2        0.67        0.97      1.50 o 
  -4   7   2       43.94       46.23      2.47 o 
  -3   7   2       24.61       25.58      1.94 o 
  -2   7   2      103.77       96.78      2.92 o 
  -1   7   2       56.38       52.45      2.10 o 
   0   7   2        9.05        8.72      1.16 o 
   1   7   2       21.98       19.67      1.42 o 
   2   7   2      187.30      185.22      3.89 o 
   3   7   2       15.12       15.41      1.80 o 
   4   7   2       23.68       28.05      2.09 o 
   5   7   2        0.59        1.35      1.50 o 
  -4   8   2        0.80       -0.15      1.42 o 
  -3   8   2       14.93       13.54      1.80 o 
  -2   8   2       20.95       21.99      1.87 o 
  -1   8   2      161.93      164.58      3.59 o 
   0   8   2        2.98        3.03      0.95 o 
   1   8   2       93.24       94.52      3.07 o 
   2   8   2       64.99       71.68      2.77 o 
   3   8   2        5.00       10.17      1.72 o 
   4   8   2       95.48       97.43      3.59 o 
  -2   9   2       13.06        9.50      1.72 o 
  -1   9   2       18.24       14.66      1.87 o 
   0   9   2       18.48       18.27      1.29 o 
   1   9   2       91.29       90.55      3.29 o 
   2   9   2       87.02       88.07      3.37 o 
  -7   1   3        3.99        5.53      1.50 o 
  -6   1   3       73.08       66.37      2.69 o 
  -5   1   3      126.78      133.42      2.99 o 
  -4   1   3      507.49      506.81      4.81 o 
  -3   1   3       42.55       37.04      1.20 o 
  -2   1   3      129.65      104.42      1.57 o 
  -1   1   3      694.50      629.14     12.86 o 
   0   1   3     5234.49     5053.55     66.38 o 
   1   1   3     1050.29     1057.18     16.74 o 
   2   1   3      302.30      291.82      2.56 o 
   3   1   3      194.03      208.59      2.62 o 
   4   1   3      123.38      115.99      2.40 o 
   5   1   3       82.99       82.03      2.39 o 
   6   1   3      303.91      299.90      4.72 o 
   7   1   3       74.43       75.50      3.07 o 
  -7   2   3       30.83       31.64      2.24 o 
  -6   2   3       51.25       51.92      2.39 o 
  -5   2   3       28.30       35.46      1.94 o 
  -4   2   3        9.92       10.62      1.05 o 
  -3   2   3      979.20     1100.69      6.28 o 
  -2   2   3      211.34      220.91      2.48 o 
  -1   2   3      745.51      720.06     15.64 o 
   0   2   3     1907.96     1871.80     16.93 o 
   1   2   3      127.99      178.83      1.95 o 
   2   2   3      163.38      162.26      2.10 o 
   3   2   3      196.95      191.77      2.70 o 
   4   2   3      292.22      302.95      3.75 o 
   5   2   3      103.89      101.57      2.77 o 
   6   2   3        0.03       -0.37      1.35 o 
   7   2   3       15.26       14.96      1.94 o 
  -6   3   3       38.70       36.81      2.09 o 
  -5   3   3       19.82       19.52      1.50 o 
  -4   3   3      201.87      186.05      3.30 o 
  -3   3   3       21.87       25.66      1.27 o 
  -2   3   3        0.94        4.41      0.75 o 
  -1   3   3        1.82        3.29      0.52 o 
   0   3   3      970.21      887.70     13.60 o 
   1   3   3      786.21      835.43      4.62 o 
   2   3   3      357.49      392.49      3.53 o 
   3   3   3       41.11       43.92      1.50 o 
   4   3   3      242.10      246.76      3.67 o 
   5   3   3       40.02       42.87      2.02 o 
   6   3   3       41.80       46.98      2.39 o 
  -6   4   3       35.18       32.39      2.09 o 
  -5   4   3      432.61      466.71      5.85 o 
  -4   4   3        2.16        2.54      1.05 o 
  -3   4   3      502.17      493.96      4.89 o 
  -2   4   3       18.49       21.84      1.12 o 
  -1   4   3     1038.20      972.24      5.76 o 
   0   4   3       51.62       45.92      0.95 o 
   1   4   3     3109.56     3052.71     42.12 o 
   2   4   3      165.71      191.22      2.77 o 
   3   4   3      894.91      917.22      6.56 o 
   4   4   3       72.39       66.90      2.32 o 
   5   4   3       31.96       35.68      1.94 o 
   6   4   3       22.98       25.36      1.87 o 
  -6   5   3        0.32       -1.27      1.42 o 
  -5   5   3        1.47        3.22      1.27 o 
  -4   5   3       23.77       19.67      1.72 o 
  -3   5   3       32.62       36.73      1.80 o 
  -2   5   3      250.86      271.48      3.75 o 
  -1   5   3        1.73        3.52      0.90 o 
   0   5   3      126.26      123.85      2.92 o 
   1   5   3       33.32       32.62      1.42 o 
   2   5   3       68.57       75.96      2.10 o 
   3   5   3      368.53      365.79      4.58 o 
   4   5   3      478.14      507.42      5.71 o 
   5   5   3        3.49        5.24      1.35 o 
   6   5   3       16.89       17.88      1.87 o 
  -5   6   3        0.02        1.12      1.12 o 
  -4   6   3        0.16        0.75      1.27 o 
  -3   6   3      181.93      178.48      3.52 o 
  -2   6   3       16.28       12.42      1.27 o 
  -1   6   3       72.39       65.48      2.10 o 
   0   6   3        4.88        5.55      0.79 o 
   1   6   3        5.08        6.66      0.97 o 
   2   6   3      359.53      362.58      4.65 o 
   3   6   3      566.71      586.01      6.16 o 
   4   6   3       76.91       71.54      2.69 o 
   5   6   3       91.27       92.42      3.22 o 
  -4   7   3      137.39      138.79      3.82 o 
  -3   7   3       68.52       59.26      2.62 o 
  -2   7   3      284.19      280.10      4.42 o 
  -1   7   3      125.20      122.78      3.07 o 
   0   7   3      379.98      383.61      7.28 o 
   1   7   3       22.84       23.34      1.50 o 
   2   7   3      387.41      385.12      5.18 o 
   3   7   3       44.30       47.28      2.32 o 
   4   7   3       43.36       46.31      2.47 o 
  -3   8   3        0.11        3.74      1.42 o 
  -2   8   3        0.01       -1.27      1.27 o 
  -1   8   3        0.17       -0.30      1.12 o 
   0   8   3       40.77       37.92      1.45 o 
   1   8   3       17.67       14.36      1.80 o 
   2   8   3       29.95       28.05      2.09 o 
   3   8   3        0.98        2.99      1.57 o 
  -2   9   3      151.75      155.64      4.19 o 
  -1   9   3       13.07       10.25      1.65 o 
   0   9   3       58.84       62.50      1.96 o 
   1   9   3       26.26       15.26      2.17 o 
   2   9   3        5.89        7.11      1.79 o 
  -7   0   4        0.50       -1.27      1.27 o 
  -6   0   4      139.25      142.77      3.52 o 
  -5   0   4      179.24      173.02      3.37 o 
  -4   0   4      161.51      157.76      2.85 o 
  -3   0   4      328.74      303.73      3.23 o 
  -2   0   4      274.63      305.24      2.71 o 
  -1   0   4      701.17      590.74     12.85 o 
   0   0   4      698.19      634.01     26.78 o 
   1   0   4     7316.41     7314.15     48.30 o 
   2   0   4        2.60        1.50      0.45 o 
   3   0   4      290.63      283.76      3.08 o 
   4   0   4        0.23        1.20      0.67 o 
   5   0   4      201.10      205.87      3.60 o 
   6   0   4        3.82        1.65      1.50 o 
   7   0   4      101.24       94.29      3.52 o 
  -7   1   4        1.34        3.74      1.27 o 
  -6   1   4        0.51        1.42      1.20 o 
  -5   1   4       21.87       23.26      1.65 o 
  -4   1   4        1.28        3.59      0.97 o 
  -3   1   4      246.64      247.65      3.00 o 
  -2   1   4      388.59      382.97      3.09 o 
  -1   1   4      328.38      302.38      2.34 o 
   0   1   4      460.39      425.54      2.65 o 
   1   1   4     1016.56     1008.37     17.59 o 
   2   1   4      110.66      153.90      1.95 o 
   3   1   4       14.21       17.50      0.97 o 
   4   1   4       19.78       17.28      1.12 o 
   5   1   4       28.57       29.40      1.72 o 
   6   1   4      157.36      161.58      3.82 o 
   7   1   4        0.14       -1.05      1.65 o 
  -7   2   4       33.29       30.37      2.32 o 
  -6   2   4       50.13       52.97      2.32 o 
  -5   2   4      495.98      522.58      5.78 o 
  -4   2   4      106.91      108.93      2.47 o 
  -3   2   4      137.72      141.05      2.40 o 
  -2   2   4       52.22       48.50      1.27 o 
  -1   2   4      895.91      913.22     18.62 o 
   0   2   4     2876.79     2719.86     21.83 o 
   1   2   4     3514.40     3308.71     35.93 o 
   2   2   4      426.90      476.48      3.69 o 
   3   2   4      357.96      358.78      3.61 o 
   4   2   4        0.18        2.47      0.75 o 
   5   2   4       57.87       57.54      2.17 o 
   6   2   4       40.14       39.35      2.24 o 
   7   2   4       34.01       30.74      2.39 o 
  -6   3   4        6.22        7.25      1.57 o 
  -5   3   4        3.72        0.82      1.42 o 
  -4   3   4       77.76       92.43      2.39 o 
  -3   3   4      105.28       91.87      2.10 o 
  -2   3   4     1735.72     1777.08     31.95 o 
  -1   3   4      316.96      313.71      3.01 o 
   0   3   4      335.79      309.01      3.20 o 
   1   3   4       32.55       36.36      1.20 o 
   2   3   4      398.48      421.56      3.76 o 
   3   3   4        0.05        0.30      0.75 o 
   4   3   4     1569.91     1575.24      9.10 o 
   5   3   4       47.18       55.74      2.32 o 
   6   3   4      176.95      170.20      4.04 o 
  -6   4   4       11.49       16.98      1.87 o 
  -5   4   4        1.76        1.57      1.27 o 
  -4   4   4       45.38       31.20      1.65 o 
  -3   4   4       89.91      109.51      2.47 o 
  -2   4   4      458.91      532.42      4.66 o 
  -1   4   4       39.49       35.02      1.27 o 
   0   4   4       25.89       33.60      0.85 o 
   1   4   4     1181.25     1279.67      6.68 o 
   2   4   4       69.19       70.95      1.87 o 
   3   4   4       76.59       73.20      2.17 o 
   4   4   4       64.89       72.43      2.39 o 
   5   4   4        1.68        0.52      1.20 o 
   6   4   4        0.01        0.45      1.35 o 
  -6   5   4       47.40       46.08      2.77 o 
  -5   5   4       80.11       74.61      2.77 o 
  -4   5   4       84.27       95.49      2.77 o 
  -3   5   4      664.69      662.65      6.17 o 
  -2   5   4      894.26      851.45      6.41 o 
  -1   5   4       22.76       21.09      1.27 o 
   0   5   4      958.17      917.75      8.76 o 
   1   5   4        0.35        0.82      0.67 o 
   2   5   4      182.80      177.41      3.00 o 
   3   5   4      438.22      460.89      5.11 o 
   4   5   4       34.78       32.09      1.94 o 
   5   5   4       25.11       24.83      1.94 o 
   6   5   4       19.78       23.11      2.02 o 
  -5   6   4       45.15       40.10      2.32 o 
  -4   6   4      103.42      105.30      3.22 o 
  -3   6   4       31.61       26.63      1.87 o 
  -2   6   4        4.62        4.11      1.20 o 
  -1   6   4      607.29      599.03      5.79 o 
   0   6   4      115.20      114.82      1.88 o 
   1   6   4      153.59      158.10      2.92 o 
   2   6   4      214.62      220.13      3.67 o 
   3   6   4       25.30       23.49      1.94 o 
   4   6   4        0.71       -0.30      1.35 o 
   5   6   4        1.35        2.84      1.50 o 
  -4   7   4        0.59        0.97      1.42 o 
  -3   7   4       29.21       31.42      1.94 o 
  -2   7   4      157.12      159.49      3.52 o 
  -1   7   4      120.16      108.70      2.99 o 
   0   7   4       11.53        9.89      0.95 o 
   1   7   4       19.52       17.35      1.42 o 
   2   7   4       74.06       72.81      2.62 o 
   3   7   4       45.62       47.06      2.32 o 
   4   7   4       85.06       87.18      3.14 o 
  -3   8   4       75.63       78.34      3.14 o 
  -2   8   4       21.63       23.79      1.87 o 
  -1   8   4       38.95       45.03      2.17 o 
   0   8   4        4.02        5.59      1.01 o 
   1   8   4      201.53      214.05      4.19 o 
   2   8   4        1.60        1.35      1.42 o 
   3   8   4      415.37      397.17      6.15 o 
  -2   9   4        0.01        0.97      1.42 o 
  -1   9   4        6.50        7.63      1.65 o 
   0   9   4       26.66       25.46      1.56 o 
   1   9   4       31.26       33.36      2.17 o 
   2   9   4        0.35        0.15      1.50 o 
  -7   1   5       10.24        9.65      1.65 o 
  -6   1   5        2.06        2.54      1.20 o 
  -5   1   5      144.39      134.78      3.07 o 
  -4   1   5       70.89       68.78      2.17 o 
  -3   1   5      346.35      327.44      3.53 o 
  -2   1   5      114.94      104.96      1.72 o 
  -1   1   5      440.73      421.85      2.94 o 
   0   1   5     4025.42     3801.95     64.93 o 
   1   1   5      323.46      301.32      2.56 o 
   2   1   5     2962.55     3022.82     37.73 o 
   3   1   5       39.57       35.39      1.27 o 
   4   1   5       33.07       33.29      1.50 o 
   5   1   5      484.68      470.36      5.33 o 
   6   1   5      199.56      200.05      4.04 o 
   7   1   5       49.66       45.34      2.62 o 
  -6   2   5        0.19        0.45      1.35 o 
  -5   2   5      105.35      104.34      2.99 o 
  -4   2   5      253.03      262.83      3.75 o 
  -3   2   5      397.00      411.39      4.06 o 
  -2   2   5      812.42      823.25      5.07 o 
  -1   2   5      102.38       98.51      1.57 o 
   0   2   5      224.65      182.16      2.14 o 
   1   2   5        0.94        0.75      0.52 o 
   2   2   5      399.99      404.97      3.53 o 
   3   2   5      425.30      443.53      4.13 o 
   4   2   5       56.03       54.62      1.95 o 
   5   2   5      163.84      167.22      3.37 o 
   6   2   5        8.99        8.75      1.57 o 
  -6   3   5       31.90       34.33      2.24 o 
  -5   3   5      228.88      224.91      4.12 o 
  -4   3   5        0.42        4.49      0.90 o 
  -3   3   5      196.39      188.18      3.00 o 
  -2   3   5      391.50      439.91      4.06 o 
  -1   3   5       23.03       17.21      0.90 o 
   0   3   5      749.45      786.08      8.39 o 
   1   3   5     1577.29     1646.72     28.96 o 
   2   3   5       80.03       82.20      1.87 o 
   3   3   5      140.72      142.83      2.62 o 
   4   3   5      649.06      656.99      5.94 o 
   5   3   5       27.02       28.50      1.72 o 
   6   3   5       11.83       14.58      1.72 o 
  -6   4   5      217.60      227.68      4.79 o 
  -5   4   5        1.81        1.12      1.35 o 
  -4   4   5      126.40      124.65      2.99 o 
  -3   4   5      111.15      112.52      2.55 o 
  -2   4   5      479.29      469.75      4.51 o 
  -1   4   5       21.03       16.53      0.97 o 
   0   4   5      520.96      542.28     11.44 o 
   1   4   5       88.57      105.19      2.10 o 
   2   4   5      230.42      234.74      3.22 o 
   3   4   5      649.16      643.22      5.72 o 
   4   4   5       59.69       64.65      2.24 o 
   5   4   5      304.07      320.14      4.80 o 
   6   4   5        4.29        6.06      1.42 o 
  -6   5   5       40.19       41.29      2.69 o 
  -5   5   5        0.14        0.22      1.35 o 
  -4   5   5       14.06       15.56      1.50 o 
  -3   5   5       27.57       32.91      1.80 o 
  -2   5   5       11.95       16.01      1.35 o 
  -1   5   5       54.20       49.61      1.80 o 
   0   5   5      302.15      301.36      7.31 o 
   1   5   5      126.99      138.68      2.55 o 
   2   5   5       27.13       22.82      1.42 o 
   3   5   5      305.39      314.48      4.27 o 
   4   5   5        3.79        2.99      1.27 o 
   5   5   5        0.84        0.82      1.35 o 
   6   5   5        0.00        1.65      1.50 o 
  -5   6   5       21.43       17.88      1.94 o 
  -4   6   5       65.17       61.20      2.54 o 
  -3   6   5       88.69       85.47      2.69 o 
  -2   6   5       93.80       80.83      2.54 o 
  -1   6   5      331.37      337.53      4.43 o 
   0   6   5       87.54       82.74      1.64 o 
   1   6   5       22.82       24.68      1.57 o 
   2   6   5      464.12      463.32      5.33 o 
   3   6   5       15.68       20.42      1.65 o 
   4   6   5       57.41       64.27      2.62 o 
   5   6   5       41.25       46.23      2.54 o 
  -4   7   5        8.11        5.91      1.57 o 
  -3   7   5       48.81       51.62      2.39 o 
  -2   7   5      116.65      119.39      3.29 o 
  -1   7   5      305.85      300.69      4.57 o 
   0   7   5       78.43       75.45      2.84 o 
   1   7   5       39.95       37.78      1.95 o 
   2   7   5        1.58        1.65      1.27 o 
   3   7   5        9.42       11.44      1.57 o 
   4   7   5       43.19       37.63      2.39 o 
  -3   8   5        8.84        8.90      1.65 o 
  -2   8   5       17.19       17.13      1.72 o 
  -1   8   5        9.56        8.98      1.50 o 
   0   8   5       12.51       12.15      1.14 o 
   1   8   5       11.74        9.95      1.57 o 
   2   8   5       10.76       10.47      1.72 o 
   3   8   5      120.98      105.23      3.67 o 
  -1   9   5       60.64       59.85      2.77 o 
   0   9   5       29.01       26.92      2.21 o 
   1   9   5       25.84       25.51      2.24 o 
  -7   0   6        1.88        2.92      1.42 o 
  -6   0   6       81.15       73.86      2.69 o 
  -5   0   6       40.66       34.26      1.95 o 
  -4   0   6     3334.90     3225.27     52.01 o 
  -3   0   6        0.30       -0.22      0.60 o 
  -2   0   6      220.23      219.98      2.55 o 
  -1   0   6      310.95      333.22      2.78 o 
   0   0   6        0.26        1.50      0.26 o 
   1   0   6      259.44      303.84      2.63 o 
   2   0   6     2819.29     2683.45     36.80 o 
   3   0   6        0.53        1.42      0.60 o 
   4   0   6      290.17      282.36      3.67 o 
   5   0   6       21.81       23.04      1.72 o 
   6   0   6      103.48       94.45      3.07 o 
   7   0   6       99.25       96.46      3.52 o 
  -6   1   6        8.79        7.63      1.50 o 
  -5   1   6       28.59       27.38      1.94 o 
  -4   1   6      182.01      182.57      3.22 o 
  -3   1   6      371.68      376.81      3.83 o 
  -2   1   6      590.93      628.09      4.37 o 
  -1   1   6     2310.46     2225.82     30.61 o 
   0   1   6       40.41       36.45      0.69 o 
   1   1   6      430.79      530.13      3.62 o 
   2   1   6      850.84      991.21      5.45 o 
   3   1   6      255.24      261.70      3.23 o 
   4   1   6      101.36      100.46      2.40 o 
   5   1   6     1006.37     1032.75      7.99 o 
   6   1   6      120.09      115.50      3.44 o 
  -6   2   6       87.08       82.62      2.92 o 
  -5   2   6      110.39      115.05      3.07 o 
  -4   2   6      113.39      106.98      2.55 o 
  -3   2   6       62.94       54.18      1.72 o 
  -2   2   6      169.65      209.64      2.70 o 
  -1   2   6        7.02        8.00      0.60 o 
   0   2   6     1134.06     1046.33     18.50 o 
   1   2   6        7.98        7.70      0.67 o 
   2   2   6     1952.34     1837.34     32.12 o 
   3   2   6      184.88      186.37      2.77 o 
   4   2   6      149.43      147.08      3.00 o 
   5   2   6       28.89       25.81      1.80 o 
   6   2   6       24.99       27.45      2.09 o 
  -6   3   6       58.81       49.98      2.54 o 
  -5   3   6      111.67      123.88      3.22 o 
  -4   3   6        3.90        4.26      0.97 o 
  -3   3   6      402.81      425.32      4.51 o 
  -2   3   6      186.83      191.65      2.85 o 
  -1   3   6     1517.84     1373.29     27.91 o 
   0   3   6      654.33      644.93      3.28 o 
   1   3   6     2086.63     2019.56     33.64 o 
   2   3   6       74.96       67.67      1.80 o 
   3   3   6      554.61      542.38      4.96 o 
   4   3   6        0.06        2.09      1.12 o 
   5   3   6       34.49       32.32      1.87 o 
   6   3   6       54.90       53.87      2.54 o 
  -6   4   6        6.74        8.60      1.87 o 
  -5   4   6        0.81        1.50      1.20 o 
  -4   4   6       90.14       83.97      2.54 o 
  -3   4   6       16.09       18.25      1.35 o 
  -2   4   6       42.74       45.94      1.65 o 
  -1   4   6        0.35        0.07      0.75 o 
   0   4   6       30.34       27.38      2.47 o 
   1   4   6       54.53       50.29      1.65 o 
   2   4   6       24.27       27.90      1.35 o 
   3   4   6      120.79      120.39      2.62 o 
   4   4   6        9.30        7.40      1.35 o 
   5   4   6        8.72       12.71      1.50 o 
   6   4   6        2.69        2.92      1.42 o 
  -5   5   6        8.85        7.03      1.50 o 
  -4   5   6       32.24       30.00      1.87 o 
  -3   5   6      179.48      167.48      3.45 o 
  -2   5   6        4.98        6.58      1.05 o 
  -1   5   6     1338.88     1343.67      8.11 o 
   0   5   6        0.07        0.30      0.58 o 
   1   5   6        2.88        2.54      0.90 o 
   2   5   6       14.46       16.98      1.20 o 
   3   5   6        1.97        1.05      1.05 o 
   4   5   6       61.80       66.37      2.47 o 
   5   5   6      103.61      109.79      3.52 o 
  -5   6   6       21.47       21.39      2.02 o 
  -4   6   6       10.67       13.39      1.50 o 
  -3   6   6        3.57        2.99      1.20 o 
  -2   6   6      199.66      201.28      3.75 o 
  -1   6   6       16.83       15.26      1.35 o 
   0   6   6       43.82       42.78      3.33 o 
   1   6   6       16.98       19.90      1.42 o 
   2   6   6       12.40       15.03      1.50 o 
   3   6   6       22.56       16.23      1.57 o 
   4   6   6       29.54       30.52      2.17 o 
   5   6   6       32.97       35.23      2.32 o 
  -4   7   6        0.02        0.07      1.42 o 
  -3   7   6       32.91       31.04      2.02 o 
  -2   7   6       16.22       17.80      1.65 o 
  -1   7   6      103.57       99.70      2.99 o 
   0   7   6        2.06        3.59      1.05 o 
   1   7   6        2.29        0.75      1.20 o 
   2   7   6       24.67       25.13      1.72 o 
   3   7   6       66.38       63.67      2.69 o 
   4   7   6       14.20       15.48      1.94 o 
  -3   8   6        0.34        1.72      1.42 o 
  -2   8   6       51.26       51.62      2.54 o 
  -1   8   6       29.17       27.60      2.02 o 
   0   8   6      222.77      225.85      3.12 o 
   1   8   6        0.00       -1.35      1.35 o 
   2   8   6      296.98      299.31      5.25 o 
   3   8   6        1.78        5.24      1.65 o 
  -1   9   6        0.19       -0.30      1.50 o 
   0   9   6        0.73       -0.22      1.11 o 
   1   9   6       26.99       25.21      2.17 o 
  -6   1   7        0.66       -1.27      1.27 o 
  -5   1   7      318.76      304.33      4.65 o 
  -4   1   7       95.70       95.29      2.62 o 
  -3   1   7      693.73      697.24      5.43 o 
  -2   1   7      441.65      454.91      3.99 o 
  -1   1   7      168.19      204.46      2.40 o 
   0   1   7      305.94      293.16     11.35 o 
   1   1   7     6889.09     6934.78     59.29 o 
   2   1   7       89.08       80.19      1.80 o 
   3   1   7      906.35      938.99      6.19 o 
   4   1   7      325.12      307.92      4.05 o 
   5   1   7       29.46       27.68      1.94 o 
   6   1   7       58.10       49.60      2.54 o 
  -6   2   7       85.51       83.89      2.99 o 
  -5   2   7       87.77       89.73      2.84 o 
  -4   2   7      268.35      263.73      3.97 o 
  -3   2   7      298.95      286.50      3.60 o 
  -2   2   7      364.17      358.24      3.68 o 
  -1   2   7       41.56       35.24      1.12 o 
   0   2   7        2.72        5.37      0.52 o 
   1   2   7       40.61       46.02      1.27 o 
   2   2   7      107.02      100.87      2.02 o 
   3   2   7       24.50       24.16      1.35 o 
   4   2   7      481.49      469.73      5.11 o 
   5   2   7        3.24        2.62      1.12 o 
   6   2   7       66.07       66.07      2.77 o 
  -6   3   7       47.14       46.53      2.47 o 
  -5   3   7        7.76       11.22      1.35 o 
  -4   3   7       72.22       64.88      2.24 o 
  -3   3   7       56.39       69.44      2.02 o 
  -2   3   7        1.86        2.47      0.75 o 
  -1   3   7       79.54       86.54      1.87 o 
   0   3   7       38.50       38.89      1.01 o 
   1   3   7      431.33      446.34      3.98 o 
   2   3   7      144.98      137.45      2.55 o 
   3   3   7       40.27       36.36      1.65 o 
   4   3   7      154.92      155.16      3.07 o 
   5   3   7        7.99       10.10      1.50 o 
   6   3   7       33.42       31.12      2.32 o 
  -6   4   7        1.19        1.20      1.50 o 
  -5   4   7        5.75        8.90      1.35 o 
  -4   4   7       34.94       35.31      1.80 o 
  -3   4   7        0.62        0.82      0.90 o 
  -2   4   7      971.78      952.50      6.72 o 
  -1   4   7       21.16       21.39      1.20 o 
   0   4   7      476.26      458.62      7.07 o 
   1   4   7      175.78      168.59      2.70 o 
   2   4   7      135.86      128.28      2.62 o 
   3   4   7       30.67       29.77      1.65 o 
   4   4   7      485.57      503.92      5.71 o 
   5   4   7       50.49       47.06      2.39 o 
   6   4   7       74.21       83.65      3.07 o 
  -5   5   7        0.33        1.50      1.12 o 
  -4   5   7        0.26        0.45      0.97 o 
  -3   5   7       24.96       21.69      1.57 o 
  -2   5   7        0.41        1.50      0.97 o 
  -1   5   7      364.13      373.64      4.50 o 
   0   5   7        9.99       10.76      0.79 o 
   1   5   7       23.44       19.90      1.42 o 
   2   5   7       12.59       13.46      1.20 o 
   3   5   7        7.10        4.41      1.05 o 
   4   5   7       64.19       55.07      2.47 o 
   5   5   7       41.19       33.74      2.32 o 
  -5   6   7       21.74       22.44      2.02 o 
  -4   6   7       28.85       27.60      1.94 o 
  -3   6   7       10.63        7.70      1.35 o 
  -2   6   7      308.71      311.36      4.57 o 
  -1   6   7        0.01        0.45      0.97 o 
   0   6   7       55.95       51.48      1.80 o 
   1   6   7       31.43       31.94      1.72 o 
   2   6   7        4.86        2.84      1.27 o 
   3   6   7       40.05       37.11      2.17 o 
   4   6   7      207.75      217.42      4.42 o 
   5   6   7        7.56        5.16      1.72 o 
  -4   7   7        1.01        1.05      1.27 o 
  -3   7   7       33.58       32.61      2.09 o 
  -2   7   7        4.90        2.47      1.50 o 
  -1   7   7      235.57      240.35      4.42 o 
   0   7   7        2.35        3.67      0.82 o 
   1   7   7      109.09      106.36      3.14 o 
   2   7   7        5.46        4.71      1.42 o 
   3   7   7       60.74       58.81      2.69 o 
   4   7   7        0.04        2.32      1.35 o 
  -3   8   7        2.45        1.27      1.50 o 
  -2   8   7       12.85       13.91      1.80 o 
  -1   8   7        4.53        5.98      1.50 o 
   0   8   7       17.21       17.70      1.35 o 
   1   8   7       11.27       15.26      1.65 o 
   2   8   7        0.43        2.09      1.65 o 
   3   8   7       24.08       21.69      2.09 o 
   0   9   7       18.40       17.27      1.43 o 
  -6   0   8        4.15        3.96      1.35 o 
  -5   0   8      872.51      863.88      7.76 o 
  -4   0   8        6.99        4.26      1.35 o 
  -3   0   8      435.02      451.45      4.58 o 
  -2   0   8      103.82       92.93      1.95 o 
  -1   0   8      505.34      551.91      4.14 o 
   0   0   8        0.51       10.46      1.50 o 
   1   0   8      121.04      118.14      2.02 o 
   2   0   8      741.80      722.44      5.06 o 
   3   0   8      570.48      561.24      4.97 o 
   4   0   8      286.28      263.78      3.82 o 
   5   0   8      306.55      302.86      4.50 o 
   6   0   8      121.62      113.77      3.44 o 
  -6   1   8        2.54        2.69      1.50 o 
  -5   1   8      363.30      347.92      5.02 o 
  -4   1   8      576.68      569.94      5.86 o 
  -3   1   8        0.65        3.66      0.90 o 
  -2   1   8      407.74      481.43      4.28 o 
  -1   1   8      124.96      177.40      2.40 o 
   0   1   8       20.37       37.10      4.26 o 
   1   1   8      413.60      452.07      3.76 o 
   2   1   8     1078.60     1115.98      6.44 o 
   3   1   8       83.44       92.82      2.25 o 
   4   1   8      327.11      311.79      4.28 o 
   5   1   8      121.47      137.74      3.14 o 
   6   1   8       49.64       47.36      2.47 o 
  -6   2   8        0.92        2.32      1.35 o 
  -5   2   8       10.32        8.75      1.42 o 
  -4   2   8      297.87      272.40      4.20 o 
  -3   2   8      700.16      653.57      5.65 o 
  -2   2   8       45.57       37.86      1.42 o 
  -1   2   8       59.54       64.07      1.57 o 
   0   2   8        3.59        2.60      0.45 o 
   1   2   8      283.70      281.90      3.15 o 
   2   2   8     1132.56     1143.11      6.74 o 
   3   2   8      140.55      138.62      2.62 o 
   4   2   8       16.16       15.56      1.35 o 
   5   2   8        3.12        5.53      1.27 o 
   6   2   8       62.64       67.64      2.77 o 
  -6   3   8       58.87       63.82      2.92 o 
  -5   3   8        0.06        1.12      1.05 o 
  -4   3   8        9.52        7.33      1.20 o 
  -3   3   8       99.46      104.50      2.47 o 
  -2   3   8      665.57      624.88      5.27 o 
  -1   3   8      748.29      773.75      5.66 o 
   0   3   8     2260.72     2194.84     39.72 o 
   1   3   8      265.49      245.37      3.15 o 
   2   3   8        2.44        1.72      0.75 o 
   3   3   8      469.65      477.72      4.96 o 
   4   3   8        8.30        7.93      1.27 o 
   5   3   8      192.00      188.43      3.97 o 
   6   3   8      104.60      100.73      3.52 o 
  -6   4   8        5.07        9.27      1.72 o 
  -5   4   8        1.96        5.61      1.12 o 
  -4   4   8        9.68       11.22      1.27 o 
  -3   4   8       10.64       11.89      1.35 o 
  -2   4   8       77.62       71.47      2.17 o 
  -1   4   8       80.13       79.79      2.10 o 
   0   4   8        6.05        6.93      0.66 o 
   1   4   8       19.36       19.82      1.27 o 
   2   4   8       10.42       12.57      1.12 o 
   3   4   8       14.94       16.75      1.35 o 
   4   4   8        7.66        7.33      1.42 o 
   5   4   8       49.70       51.32      2.39 o 
   6   4   8       10.36       13.01      1.94 o 
  -5   5   8        9.16        9.65      1.42 o 
  -4   5   8        6.24        6.43      1.27 o 
  -3   5   8       22.64       21.84      1.50 o 
  -2   5   8       89.51       86.00      2.47 o 
  -1   5   8      385.58      374.72      4.58 o 
   0   5   8      149.23      135.92      3.00 o 
   1   5   8      235.29      229.79      3.60 o 
   2   5   8       67.85       74.23      2.24 o 
   3   5   8       58.79       57.16      2.24 o 
   4   5   8        9.66        9.95      1.50 o 
   5   5   8      186.93      194.69      4.42 o 
  -4   6   8        9.76        8.68      1.50 o 
  -3   6   8        1.74        2.32      1.20 o 
  -2   6   8      141.35      145.62      3.29 o 
  -1   6   8       19.47       19.52      1.72 o 
   0   6   8      112.90       97.02      4.90 o 
   1   6   8       20.38       18.33      1.50 o 
   2   6   8        5.85       10.02      1.12 o 
   3   6   8       48.00       47.88      2.32 o 
   4   6   8      152.08      146.59      3.89 o 
  -4   7   8        2.35        1.12      1.42 o 
  -3   7   8        1.91        1.79      1.35 o 
  -2   7   8      152.73      158.35      3.89 o 
  -1   7   8        0.12        0.97      1.27 o 
   0   7   8       58.28       55.03      1.69 o 
   1   7   8        0.06        2.62      1.12 o 
   2   7   8        0.28        0.52      1.27 o 
   3   7   8       13.28       10.85      1.87 o 
   4   7   8        1.01       -0.52      1.57 o 
  -2   8   8       63.94       68.01      3.14 o 
  -1   8   8       78.08       85.90      3.07 o 
   0   8   8       91.42       85.61      2.25 o 
   1   8   8      101.18      103.65      3.37 o 
   2   8   8       22.23       30.82      2.09 o 
  -6   1   9       94.67       91.45      3.22 o 
  -5   1   9        1.71        2.24      1.42 o 
  -4   1   9      664.12      655.09      6.39 o 
  -3   1   9        5.49        7.03      0.97 o 
  -2   1   9       88.88       80.40      1.95 o 
  -1   1   9      449.10      477.68      4.14 o 
   0   1   9      414.40      383.49      3.98 o 
   1   1   9      265.74      282.72      3.15 o 
   2   1   9     1853.70     1927.97      8.78 o 
   3   1   9      241.74      231.79      3.37 o 
   4   1   9       45.90       47.13      1.95 o 
   5   1   9       17.62       17.28      1.65 o 
   6   1   9       11.46       11.37      1.57 o 
  -6   2   9       15.62       18.77      1.87 o 
  -5   2   9       51.44       56.26      2.32 o 
  -4   2   9       67.27       64.28      2.39 o 
  -3   2   9       35.06       37.56      1.72 o 
  -2   2   9       77.58       83.31      2.02 o 
  -1   2   9      166.14      153.23      2.55 o 
   0   2   9      188.00      184.63      4.50 o 
   1   2   9       34.35       29.10      1.35 o 
   2   2   9        3.58        5.31      0.97 o 
   3   2   9      167.00      156.33      2.85 o 
   4   2   9       50.86       48.18      1.95 o 
   5   2   9      112.69      108.31      3.07 o 
   6   2   9       48.97       48.48      2.47 o 
  -6   3   9       14.33       15.03      1.94 o 
  -5   3   9        5.91        4.94      1.42 o 
  -4   3   9        0.85        1.05      1.12 o 
  -3   3   9      200.47      203.41      3.52 o 
  -2   3   9      155.57      133.70      2.70 o 
  -1   3   9        8.00        8.08      0.90 o 
   0   3   9      327.88      349.95      2.76 o 
   1   3   9       37.95       36.74      1.50 o 
   2   3   9      174.63      174.03      3.00 o 
   3   3   9      463.28      462.81      5.03 o 
   4   3   9       46.74       50.80      2.17 o 
   5   3   9        0.01        1.65      1.27 o 
   6   3   9      103.60      107.84      3.67 o 
  -5   4   9       42.19       48.63      2.39 o 
  -4   4   9        3.01        0.60      1.20 o 
  -3   4   9      541.90      520.91      5.71 o 
  -2   4   9        3.72        1.65      1.05 o 
  -1   4   9      738.12      691.64      5.95 o 
   0   4   9      147.05      136.23      1.96 o 
   1   4   9       52.32       40.48      1.65 o 
   2   4   9        6.60        6.73      0.97 o 
   3   4   9      259.21      262.47      3.97 o 
   4   4   9       75.28       72.66      2.54 o 
   5   4   9      149.02      161.93      3.82 o 
  -5   5   9        3.69        4.41      1.35 o 
  -4   5   9        3.03        1.57      1.12 o 
  -3   5   9       40.26       40.47      2.02 o 
  -2   5   9      146.38      161.66      3.29 o 
  -1   5   9       86.34       92.36      2.62 o 
   0   5   9      466.94      473.85     13.55 o 
   1   5   9        1.09        2.62      1.05 o 
   2   5   9        8.97        7.70      1.27 o 
   3   5   9        7.00        5.83      1.35 o 
   4   5   9       40.82       33.44      2.39 o 
   5   5   9        2.91       -1.27      1.72 o 
  -4   6   9        1.73        1.72      1.27 o 
  -3   6   9       27.35       22.96      1.94 o 
  -2   6   9      189.94      206.56      3.97 o 
  -1   6   9      498.47      511.60      5.93 o 
   0   6   9       20.19       19.31      2.62 o 
   1   6   9      116.22      118.95      2.99 o 
   2   6   9      112.56      111.08      2.99 o 
   3   6   9       63.58       70.26      2.69 o 
   4   6   9       12.88       14.14      1.94 o 
  -3   7   9        7.86        9.57      1.57 o 
  -2   7   9       58.06       65.69      2.69 o 
  -1   7   9        5.79        4.34      1.50 o 
   0   7   9      130.62      125.06      4.19 o 
   1   7   9       13.49       11.89      1.57 o 
   2   7   9       98.50      113.23      3.37 o 
   3   7   9       21.16       24.38      2.02 o 
  -2   8   9       43.23       44.06      2.62 o 
  -1   8   9        1.10        0.00      1.57 o 
   0   8   9        0.97        3.52      0.95 o 
   1   8   9        9.10        6.66      1.72 o 
   2   8   9        0.91        0.45      1.57 o 
  -6   0  10       10.26        8.38      1.65 o 
  -5   0  10       40.49       38.75      2.09 o 
  -4   0  10       49.36       51.70      2.09 o 
  -3   0  10      649.81      674.77      5.94 o 
  -2   0  10        0.01        0.67      0.60 o 
  -1   0  10       17.34       15.71      0.97 o 
   0   0  10       17.35       21.74      1.38 o 
   1   0  10      246.37      254.85      3.15 o 
   2   0  10        0.01        0.90      0.82 o 
   3   0  10      718.89      676.70      5.87 o 
   4   0  10       34.28       35.53      1.80 o 
   5   0  10      201.50      191.44      4.04 o 
   6   0  10       32.71       28.87      2.17 o 
  -6   1  10       16.72       13.16      1.87 o 
  -5   1  10       88.01       89.28      2.92 o 
  -4   1  10       38.09       35.83      2.02 o 
  -3   1  10       57.96       51.11      1.95 o 
  -2   1  10        1.85        3.29      0.75 o 
  -1   1  10       29.70       47.43      1.50 o 
   0   1  10       57.23       57.36      1.14 o 
   1   1  10      106.68      105.13      2.17 o 
   2   1  10        0.28       -1.12      1.12 o 
   3   1  10        0.83        1.79      0.97 o 
   4   1  10       59.14       55.67      2.17 o 
   5   1  10       53.62       51.70      2.39 o 
   6   1  10       51.59       43.24      2.62 o 
  -6   2  10        6.34        3.44      1.65 o 
  -5   2  10       15.00       12.49      1.57 o 
  -4   2  10      172.64      168.20      3.52 o 
  -3   2  10      340.01      313.04      4.28 o 
  -2   2  10       50.70       53.05      1.72 o 
  -1   2  10       77.78       70.58      1.95 o 
   0   2  10       19.95       19.16      0.79 o 
   1   2  10      413.37      425.25      4.28 o 
   2   2  10      191.52      219.54      3.30 o 
   3   2  10      352.52      368.59      4.50 o 
   4   2  10       15.05       13.39      1.35 o 
   5   2  10       80.62       81.34      2.77 o 
   6   2  10       22.38       17.20      2.02 o 
  -5   3  10        2.69        5.16      1.42 o 
  -4   3  10      203.43      208.01      3.97 o 
  -3   3  10      177.75      171.45      3.45 o 
  -2   3  10      217.45      214.62      3.45 o 
  -1   3  10      135.93      144.61      2.77 o 
   0   3  10      971.34      892.54      4.57 o 
   1   3  10       10.74        8.00      0.90 o 
   2   3  10      620.79      625.52      5.72 o 
   3   3  10       23.79       23.11      1.65 o 
   4   3  10       24.28       20.42      1.65 o 
   5   3  10        0.00        0.22      1.35 o 
  -5   4  10        6.03        4.71      1.50 o 
  -4   4  10        8.46        7.93      1.42 o 
  -3   4  10      227.83      215.71      3.90 o 
  -2   4  10        7.11        6.96      1.12 o 
  -1   4  10        6.65        6.36      1.35 o 
   0   4  10      203.92      207.08      2.70 o 
   1   4  10       10.64        9.12      1.12 o 
   2   4  10       31.67       33.66      1.65 o 
   3   4  10        0.01        0.82      0.97 o 
   4   4  10       15.71       14.66      1.65 o 
   5   4  10        0.60        0.97      1.50 o 
  -5   5  10        1.12        0.60      1.42 o 
  -4   5  10       41.23       46.31      2.24 o 
  -3   5  10       45.66       47.81      2.24 o 
  -2   5  10      506.47      517.67      5.93 o 
  -1   5  10      207.07      199.80      3.90 o 
   0   5  10      332.71      328.08      3.21 o 
   1   5  10      191.43      195.96      3.52 o 
   2   5  10       64.01       70.93      2.47 o 
   3   5  10       15.10       14.06      1.42 o 
   4   5  10      348.33      348.90      5.47 o 
   5   5  10        3.15        8.75      1.72 o 
  -4   6  10        0.16        0.15      1.35 o 
  -3   6  10       51.50       48.55      2.39 o 
  -2   6  10        0.67        0.37      1.42 o 
  -1   6  10      187.50      188.58      3.97 o 
   0   6  10        0.45        1.50      0.79 o 
   1   6  10       62.00       52.15      2.32 o 
   2   6  10       45.31       41.89      2.17 o 
   3   6  10       67.07       70.26      2.77 o 
   4   6  10        4.27        4.86      1.65 o 
  -3   7  10       23.09       25.81      2.09 o 
  -2   7  10       37.25       42.71      2.47 o 
  -1   7  10       29.30       33.59      2.17 o 
   0   7  10       85.25       84.26      2.09 o 
   1   7  10       16.61       13.91      1.72 o 
   2   7  10       46.76       46.46      2.39 o 
   3   7  10        3.16        2.09      1.42 o 
  -1   8  10      124.53      127.17      3.89 o 
   0   8  10        7.00        6.95      1.19 o 
   1   8  10       50.70       50.87      2.69 o 
  -6   1  11        5.42        4.56      1.57 o 
  -5   1  11       78.55       78.42      2.77 o 
  -4   1  11       78.94       74.09      2.54 o 
  -3   1  11       83.25       89.14      2.47 o 
  -2   1  11      156.91      145.38      2.85 o 
  -1   1  11       34.90       30.45      1.35 o 
   0   1  11        1.73        2.13      0.56 o 
   1   1  11      704.68      680.43      5.50 o 
   2   1  11     1015.63      986.38      6.95 o 
   3   1  11       50.29       50.35      1.95 o 
   4   1  11      205.52      208.10      3.82 o 
   5   1  11        4.09        3.89      1.35 o 
   6   1  11       34.33       30.67      2.24 o 
  -5   2  11        1.74        1.27      1.27 o 
  -4   2  11        2.70        2.54      1.35 o 
  -3   2  11       22.12       23.19      1.57 o 
  -2   2  11       38.49       32.54      1.65 o 
  -1   2  11      328.13      316.71      3.90 o 
   0   2  11        3.63        3.40      0.61 o 
   1   2  11      386.82      389.49      4.28 o 
   2   2  11        6.21        3.96      0.90 o 
   3   2  11      118.06       97.10      2.70 o 
   4   2  11       76.69       68.84      2.47 o 
   5   2  11      126.97      125.38      3.52 o 
  -5   3  11        1.48        0.37      1.35 o 
  -4   3  11      153.74      146.30      3.44 o 
  -3   3  11      342.77      329.46      4.65 o 
  -2   3  11        6.37        7.40      1.12 o 
  -1   3  11      182.56      183.09      3.30 o 
   0   3  11      413.38      393.82      7.92 o 
   1   3  11        3.71        4.79      0.97 o 
   2   3  11      280.05      291.49      4.12 o 
   3   3  11        3.31        8.53      1.27 o 
   4   3  11       32.03       28.87      1.87 o 
   5   3  11       31.29       36.13      2.24 o 
  -5   4  11        0.63        1.57      1.42 o 
  -4   4  11       60.57       60.98      2.47 o 
  -3   4  11        8.80        9.35      1.50 o 
  -2   4  11      137.75      134.17      3.07 o 
  -1   4  11      983.93      984.81      7.54 o 
   0   4  11      267.47      259.51      2.78 o 
   1   4  11      256.65      248.02      3.82 o 
   2   4  11       67.32       57.02      2.17 o 
   3   4  11        3.33        6.21      1.27 o 
   4   4  11       59.00       66.14      2.62 o 
   5   4  11      182.34      193.78      4.49 o 
  -4   5  11       33.48       34.78      2.24 o 
  -3   5  11      126.55      139.46      3.52 o 
  -2   5  11        2.09        1.50      1.35 o 
  -1   5  11      119.86      132.28      3.07 o 
   0   5  11        9.98        8.65      1.12 o 
   1   5  11        2.10        5.09      1.12 o 
   2   5  11        1.00        0.97      1.12 o 
   3   5  11        9.11        9.35      1.50 o 
   4   5  11        1.86        0.90      1.65 o 
  -4   6  11       23.84       26.48      2.17 o 
  -3   6  11       40.42       42.49      2.24 o 
  -2   6  11      308.99      316.22      5.02 o 
  -1   6  11        3.86        4.79      1.27 o 
   0   6  11       55.45       48.48      1.61 o 
   1   6  11        1.19        4.34      1.27 o 
   2   6  11        3.25        5.98      1.35 o 
   3   6  11        7.87        8.23      1.50 o 
   4   6  11       59.62       68.91      3.14 o 
  -3   7  11        4.88        8.75      1.72 o 
  -2   7  11       27.78       27.30      2.24 o 
  -1   7  11       46.22       55.06      2.54 o 
   0   7  11       51.78       51.72      4.94 o 
   1   7  11       93.05       92.65      3.22 o 
   2   7  11       42.31       46.90      2.54 o 
   3   7  11       13.25       15.78      1.87 o 
   0   8  11        1.42        0.84      1.08 o 
  -5   0  12        3.69        1.72      1.35 o 
  -4   0  12       94.53       96.47      2.84 o 
  -3   0  12       48.74       47.14      2.02 o 
  -2   0  12      351.61      358.26      4.50 o 
  -1   0  12       35.59       30.15      1.42 o 
   0   0  12       45.66       43.03      1.11 o 
   1   0  12      530.77      548.18      5.19 o 
   2   0  12      732.52      711.94      6.10 o 
   3   0  12      565.04      569.43      5.86 o 
   4   0  12      484.80      476.81      5.78 o 
   5   0  12       14.39       16.31      1.57 o 
  -5   1  12       35.42       41.89      2.24 o 
  -4   1  12       12.70       14.36      1.50 o 
  -3   1  12        0.47       -0.60      1.20 o 
  -2   1  12       27.72       25.96      1.50 o 
  -1   1  12       47.42       43.85      1.65 o 
   0   1  12       41.04       40.23      1.23 o 
   1   1  12      648.55      625.90      5.49 o 
   2   1  12       33.77       35.24      1.72 o 
   3   1  12      143.81      143.69      3.07 o 
   4   1  12       11.40       11.59      1.42 o 
   5   1  12        0.01       -1.27      1.27 o 
  -5   2  12        4.86        3.52      1.42 o 
  -4   2  12       93.88       85.84      2.77 o 
  -3   2  12       13.27        9.35      1.42 o 
  -2   2  12      462.11      453.18      5.18 o 
  -1   2  12       69.58       65.11      2.02 o 
   0   2  12      300.60      301.54      4.69 o 
   1   2  12        7.00        8.23      1.12 o 
   2   2  12       31.05       31.19      1.72 o 
   3   2  12       44.54       51.32      2.09 o 
   4   2  12        4.94        7.85      1.35 o 
   5   2  12        0.73       -0.07      1.42 o 
  -5   3  12       32.64       33.44      2.24 o 
  -4   3  12        0.15        1.42      1.27 o 
  -3   3  12       82.13       81.05      2.62 o 
  -2   3  12       57.26       61.65      2.10 o 
  -1   3  12      494.22      475.84      5.18 o 
   0   3  12       12.29       12.74      0.95 o 
   1   3  12      184.58      169.97      3.15 o 
   2   3  12       18.54       22.51      1.50 o 
   3   3  12       31.83       30.07      1.80 o 
   4   3  12       61.65       59.03      2.47 o 
   5   3  12       30.83       29.62      2.24 o 
  -5   4  12        0.22       -1.35      1.57 o 
  -4   4  12       20.97       16.16      1.80 o 
  -3   4  12        4.51        5.98      1.35 o 
  -2   4  12       30.42       29.77      1.94 o 
  -1   4  12      308.95      307.11      4.50 o 
   0   4  12      113.10       99.85      1.88 o 
   1   4  12       60.54       51.55      2.10 o 
   2   4  12        1.41       -0.30      1.05 o 
   3   4  12       58.61       50.58      2.32 o 
   4   4  12        4.26        5.53      1.42 o 
   5   4  12       21.72       28.05      2.32 o 
  -4   5  12        1.50        0.90      1.35 o 
  -3   5  12       91.14       90.55      2.99 o 
  -2   5  12       39.18       40.47      2.09 o 
  -1   5  12       23.94       23.04      1.72 o 
   0   5  12        5.83        7.05      0.92 o 
   1   5  12      153.10      163.90      3.67 o 
   2   5  12       27.03       24.16      1.80 o 
   3   5  12      234.95      249.00      4.49 o 
   4   5  12       39.81       38.75      2.54 o 
  -3   6  12        0.30       -0.52      1.35 o 
  -2   6  12       48.32       49.75      2.47 o 
  -1   6  12        6.07        5.68      1.42 o 
   0   6  12       32.28       30.02      3.10 o 
   1   6  12       14.34       14.88      1.72 o 
   2   6  12       20.58       24.76      1.94 o 
   3   6  12       16.91       16.23      1.80 o 
  -2   7  12       82.75       90.09      3.29 o 
  -1   7  12      125.95      122.45      3.74 o 
   0   7  12       25.92       27.56      1.48 o 
   1   7  12       73.92       72.73      3.07 o 
   2   7  12        8.47        3.74      1.65 o 
  -5   1  13       39.89       34.34      2.32 o 
  -4   1  13        7.09       10.40      1.50 o 
  -3   1  13      464.83      462.47      5.63 o 
  -2   1  13        0.22        0.60      0.97 o 
  -1   1  13      138.82      134.41      2.92 o 
   0   1  13      283.62      271.16      2.73 o 
   1   1  13       99.78      101.05      2.55 o 
   2   1  13       27.13       23.79      1.57 o 
   3   1  13      452.76      477.13      5.63 o 
   4   1  13       50.21       45.49      2.32 o 
   5   1  13       72.23       70.41      2.84 o 
  -5   2  13        1.37        3.22      1.42 o 
  -4   2  13        3.93        5.68      1.57 o 
  -3   2  13        7.39        8.08      1.35 o 
  -2   2  13      143.93      138.67      3.22 o 
  -1   2  13       44.98       44.67      1.95 o 
   0   2  13     1190.56     1164.10     14.89 o 
   1   2  13        0.07        0.90      0.90 o 
   2   2  13      346.72      325.44      4.50 o 
   3   2  13       35.50       26.78      1.72 o 
   4   2  13       60.48       60.60      2.54 o 
   5   2  13        0.40        0.90      1.35 o 
  -5   3  13        0.32       -0.60      1.42 o 
  -4   3  13       21.44       21.99      1.94 o 
  -3   3  13       28.53       28.28      1.87 o 
  -2   3  13        2.32        3.07      1.05 o 
  -1   3  13       17.59       16.46      1.57 o 
   0   3  13       14.77       12.55      1.08 o 
   1   3  13        5.17        6.51      1.12 o 
   2   3  13       24.22       22.96      1.65 o 
   3   3  13      184.85      189.77      3.82 o 
   4   3  13        1.42       -0.30      1.35 o 
   5   3  13       24.68       27.75      2.17 o 
  -4   4  13       57.11       54.99      2.69 o 
  -3   4  13       36.77       43.16      2.17 o 
  -2   4  13      250.95      259.26      4.35 o 
  -1   4  13      101.35      103.51      2.84 o 
   0   4  13      238.99      234.19      2.86 o 
   1   4  13       36.89       36.28      1.87 o 
   2   4  13       29.18       32.46      2.02 o 
   3   4  13        7.24        5.91      1.27 o 
   4   4  13       93.47       87.33      3.22 o 
  -4   5  13       14.98        9.20      1.87 o 
  -3   5  13        3.39       -0.37      1.42 o 
  -2   5  13        0.02        1.65      1.12 o 
  -1   5  13        3.16        2.69      1.27 o 
   0   5  13       57.00       54.23      1.67 o 
   1   5  13       40.74       35.46      2.24 o 
   2   5  13        0.96       -0.07      1.20 o 
   3   5  13        1.28        6.96      1.65 o 
   4   5  13        1.11        1.50      1.57 o 
  -3   6  13       28.96       35.01      2.17 o 
  -2   6  13        2.02        2.92      1.27 o 
  -1   6  13        0.45       -0.67      1.35 o 
   0   6  13      175.71      183.02      4.19 o 
   1   6  13        1.69       -0.30      1.42 o 
   2   6  13       59.22       50.95      2.62 o 
   3   6  13        5.55        7.48      1.65 o 
  -1   7  13        4.36        1.05      1.57 o 
   0   7  13        0.62        1.57      2.21 o 
   1   7  13       53.49       55.14      2.77 o 
  -5   0  14       15.33       18.85      1.80 o 
  -4   0  14       13.24       14.21      1.65 o 
  -3   0  14       13.78       16.75      1.72 o 
  -2   0  14      460.56      450.64      5.40 o 
  -1   0  14      272.70      271.96      4.05 o 
   0   0  14      701.71      720.06      4.55 o 
   1   0  14     1418.71     1419.99      9.08 o 
   2   0  14      223.91      243.13      3.90 o 
   3   0  14       35.55       36.43      2.02 o 
   4   0  14       57.82       64.72      2.62 o 
   5   0  14        0.31        0.75      1.35 o 
  -5   1  14        8.03        8.08      1.65 o 
  -4   1  14        7.20        7.25      1.35 o 
  -3   1  14       40.53       34.64      2.17 o 
  -2   1  14       79.39       70.64      2.47 o 
  -1   1  14        4.86        6.13      1.12 o 
   0   1  14      285.60      290.82      2.92 o 
   1   1  14       51.88       54.62      2.17 o 
   2   1  14        0.03        0.60      0.97 o 
   3   1  14       46.79       45.79      2.32 o 
   4   1  14       12.45       11.59      1.72 o 
   5   1  14       38.46       38.82      2.47 o 
  -5   2  14        0.79       -1.42      1.65 o 
  -4   2  14       50.18       45.34      2.32 o 
  -3   2  14      164.11      158.37      3.74 o 
  -2   2  14      125.18      129.36      3.22 o 
  -1   2  14      135.17      138.74      3.29 o 
   0   2  14       39.03       35.64      1.95 o 
   1   2  14       80.51       82.92      2.62 o 
   2   2  14      263.73      302.92      4.50 o 
   3   2  14        6.20        3.37      1.12 o 
   4   2  14      130.22      126.35      3.52 o 
   5   2  14      101.89      107.17      3.67 o 
  -4   3  14      131.13      143.87      3.89 o 
  -3   3  14       19.82       20.79      1.72 o 
  -2   3  14       19.84       19.30      1.57 o 
  -1   3  14      140.86      142.40      3.29 o 
   0   3  14        1.58        1.45      0.77 o 
   1   3  14      179.63      185.59      3.52 o 
   2   3  14      106.77       99.77      2.99 o 
   3   3  14       16.03       13.09      1.65 o 
   4   3  14       26.72       24.76      2.02 o 
  -4   4  14       25.31       27.60      2.24 o 
  -3   4  14        0.53        0.15      1.20 o 
  -2   4  14        9.51        7.25      1.57 o 
  -1   4  14       13.54       10.10      1.50 o 
   0   4  14        6.04        3.97      0.98 o 
   1   4  14       23.16       25.73      1.94 o 
   2   4  14        4.83        3.07      1.57 o 
   3   4  14       15.16       16.60      1.80 o 
   4   4  14        1.57        0.90      1.57 o 
  -3   5  14        5.78        7.63      1.42 o 
  -2   5  14        1.79        0.67      1.20 o 
  -1   5  14       84.58       86.95      2.92 o 
   0   5  14       31.56       29.19      2.58 o 
   1   5  14      166.37      161.43      3.82 o 
   2   5  14       57.14       57.16      2.62 o 
   3   5  14      124.31      132.56      3.97 o 
  -2   6  14        1.19        1.65      1.20 o 
  -1   6  14        0.96        0.30      1.50 o 
   0   6  14       84.41       80.04      2.92 o 
   1   6  14        0.21       -1.57      1.57 o 
   2   6  14       92.95       86.96      3.14 o 
  -4   1  15       61.32       62.40      2.54 o 
  -3   1  15       24.91       20.12      1.94 o 
  -2   1  15      239.62      241.63      4.20 o 
  -1   1  15       15.09       19.22      1.42 o 
   0   1  15       25.09       23.63      2.24 o 
   1   1  15       32.14       27.68      1.80 o 
   2   1  15       64.57       59.41      2.39 o 
   3   1  15      168.15      173.27      3.89 o 
   4   1  15       62.10       62.10      2.77 o 
  -4   2  15       13.04        9.80      1.65 o 
  -3   2  15       51.05       49.00      2.47 o 
  -2   2  15        9.19       10.92      1.42 o 
  -1   2  15      404.26      404.23      5.33 o 
   0   2  15        0.19       -0.74      0.74 o 
   1   2  15      275.30      280.98      4.50 o 
   2   2  15        0.42       -0.97      1.27 o 
   3   2  15        1.18        0.90      1.35 o 
   4   2  15        6.44        2.69      1.57 o 
  -4   3  15       22.18       23.64      2.17 o 
  -3   3  15       13.66       14.14      1.65 o 
  -2   3  15       27.46       29.55      1.94 o 
  -1   3  15       90.63       94.15      2.92 o 
   0   3  15       14.64       17.68      1.35 o 
   1   3  15        0.05        1.20      1.05 o 
   2   3  15      119.27      121.86      3.14 o 
   3   3  15        2.73        4.26      1.20 o 
   4   3  15       33.16       36.88      2.32 o 
  -3   4  15       18.76       22.36      1.87 o 
  -2   4  15        1.46        2.32      1.20 o 
  -1   4  15       45.81       43.32      2.32 o 
   0   4  15      236.28      240.26      5.96 o 
   1   4  15      143.40      132.14      3.52 o 
   2   4  15      213.82      215.93      4.27 o 
   3   4  15      152.30      146.28      3.97 o 
  -3   5  15        0.02       -1.27      1.27 o 
  -2   5  15        0.13        1.65      1.12 o 
  -1   5  15        9.48       11.44      1.57 o 
   0   5  15        4.44        4.68      1.23 o 
   1   5  15       24.33       22.14      2.02 o 
   2   5  15        9.32        9.95      1.87 o 
   3   5  15        4.00        2.92      1.72 o 
  -1   6  15       56.63       64.86      2.92 o 
   0   6  15       13.23       14.47      1.40 o 
   1   6  15       82.15       82.53      3.29 o 
  -4   0  16        7.69        6.51      1.35 o 
  -3   0  16      284.67      267.90      4.87 o 
  -2   0  16      111.87      103.82      3.14 o 
  -1   0  16      282.45      296.87      4.57 o 
   0   0  16      425.06      438.97      3.90 o 
   1   0  16        1.96       -0.52      1.35 o 
   2   0  16       92.18       97.06      2.99 o 
   3   0  16      133.29      151.88      3.82 o 
   4   0  16      192.20      178.74      4.42 o 
  -4   1  16        8.12        8.83      1.57 o 
  -3   1  16       32.76       29.02      2.17 o 
  -2   1  16        2.04       -1.65      1.65 o 
  -1   1  16        0.70        0.52      1.12 o 
   0   1  16        8.52        7.21      1.12 o 
   1   1  16       42.28       42.04      2.17 o 
   2   1  16       56.87       53.94      2.47 o 
   3   1  16       17.28       18.10      1.80 o 
   4   1  16        9.15       11.07      1.72 o 
  -4   2  16       15.52       14.06      1.65 o 
  -3   2  16       15.62       19.30      1.87 o 
  -2   2  16       53.58       49.75      2.39 o 
  -1   2  16      119.21      124.26      3.29 o 
   0   2  16       11.17       10.56      1.57 o 
   1   2  16      280.14      297.75      4.72 o 
   2   2  16       72.90       74.38      2.69 o 
   3   2  16       92.92       90.03      3.14 o 
   4   2  16        0.01        1.05      1.35 o 
  -3   3  16        1.03        1.65      1.27 o 
  -2   3  16      103.66      101.56      3.29 o 
  -1   3  16        3.35        3.14      1.50 o 
   0   3  16       73.16       69.08      1.91 o 
   1   3  16        0.14       -1.27      1.27 o 
   2   3  16       12.81       13.09      1.57 o 
   3   3  16        0.03       -0.37      1.35 o 
  -3   4  16        1.28        3.81      1.27 o 
  -2   4  16        9.93       11.07      1.50 o 
  -1   4  16        0.14        0.22      1.42 o 
   0   4  16        7.97        8.23      1.16 o 
   1   4  16        1.69        2.39      1.50 o 
   2   4  16       19.93       15.86      2.09 o 
   3   4  16       29.66       33.66      2.47 o 
  -2   5  16       28.44       25.21      2.02 o 
  -1   5  16        1.41        4.04      1.42 o 
   0   5  16      208.09      222.86      3.31 o 
   1   5  16        5.21        7.78      1.72 o 
   2   5  16      179.35      195.94      4.64 o 
  -3   1  17       40.47       42.79      2.47 o 
  -2   1  17      123.56      133.54      3.59 o 
  -1   1  17        6.31        5.98      1.42 o 
   0   1  17       57.02       58.13      1.72 o 
   1   1  17        4.97        7.25      1.27 o 
   2   1  17       58.17       61.65      2.62 o 
   3   1  17        2.24        4.71      1.50 o 
  -3   2  17       21.16       24.16      2.02 o 
  -2   2  17       32.83       30.59      2.17 o 
  -1   2  17       13.08       15.86      1.72 o 
   0   2  17       38.37       37.59      1.51 o 
   1   2  17       39.80       37.25      2.24 o 
   2   2  17       13.90       12.86      1.65 o 
   3   2  17       94.44       91.45      3.44 o 
  -3   3  17        2.14        1.87      1.42 o 
  -2   3  17       87.64       87.78      3.14 o 
  -1   3  17       17.84       19.30      1.72 o 
   0   3  17        4.88        6.86      1.20 o 
   1   3  17       52.87       51.85      2.54 o 
   2   3  17        2.21        0.07      1.42 o 
   3   3  17        8.70       10.02      1.65 o 
  -2   4  17       14.17       18.85      1.87 o 
  -1   4  17       66.22       67.86      2.84 o 
   0   4  17       58.08       59.14      1.93 o 
   1   4  17      237.87      254.98      4.94 o 
   2   4  17      155.57      158.86      4.34 o 
   0   5  17        0.16       -1.16      1.16 o 
  -3   0  18        4.91        7.85      1.79 o 
  -2   0  18       56.43       64.64      2.84 o 
  -1   0  18      100.23      107.62      3.44 o 
   0   0  18      137.09      152.54      2.73 o 
   1   0  18       51.48       51.70      2.47 o 
   2   0  18      126.34      127.99      3.74 o 
   3   0  18      159.30      177.73      4.49 o 
  -3   1  18        4.80        2.84      1.72 o 
  -2   1  18        1.45        0.67      1.42 o 
  -1   1  18       15.20       16.31      1.87 o 
   0   1  18       48.85       46.91      1.75 o 
   1   1  18        5.94        7.25      1.42 o 
   2   1  18       47.07       43.02      2.39 o 
   3   1  18        0.01        3.22      1.42 o 
  -2   2  18       84.35       80.14      3.14 o 
  -1   2  18        0.08       -1.42      1.42 o 
   0   2  18       27.87       26.63      1.48 o 
   1   2  18       40.18       36.66      2.32 o 
   2   2  18       47.50       50.57      2.62 o 
  -2   3  18        8.37        8.68      1.72 o 
  -1   3  18       15.26       20.12      1.72 o 
   0   3  18       45.09       48.95      1.72 o 
   1   3  18       14.71       14.21      1.80 o 
   2   3  18       58.45       66.14      2.92 o 
  -1   4  18       43.31       42.19      2.62 o 
   0   4  18       15.64       15.69      1.43 o 
   1   4  18        0.40        0.90      1.79 o 
  -2   1  19        2.53        1.87      1.50 o 
  -1   1  19      152.50      159.91      4.27 o 
   0   1  19       10.73       11.43      1.68 o 
   1   1  19       59.53       62.02      2.84 o 
   2   1  19        2.68        5.53      1.57 o 
  -1   2  19        5.23        5.38      1.72 o 
   0   2  19       36.03       40.21      1.64 o 
   1   2  19       10.76        6.96      1.80 o 
   0   3  19        0.00       -0.82      1.00 o 
   0   0  20        9.56        9.27      1.22 o 
                                                 
